# Supplementary material for: Biomechanical phenotyping pipeline for stalk lodging resistance in maize
Source: MethodsX. 2024 Jan 9;12:102562. doi: 10.1016/j.mex.2024.102562 (PMC10825676; doi:10.1016/j.mex.2024.102562)
Supplement: Supplementary file 1 [file mmc1.zip]

Archive with 92 entries (66 files):
- Supplimentary Material/
- Supplimentary Material/3-pt Bending/
- Supplimentary Material/3-pt Bending/INSTRON Method/
- Supplimentary Material/3-pt Bending/INSTRON Method/3pt Bending Method.im_ccyclic
- Supplimentary Material/3-pt Bending/Manufacturing Plans/
- Supplimentary Material/3-pt Bending/Manufacturing Plans/3-pt-Bending Fixture BOM.xlsx
- Supplimentary Material/3-pt Bending/Manufacturing Plans/Solidworks Files & Drawings/
- Supplimentary Material/3-pt Bending/Manufacturing Plans/Solidworks Files & Drawings/3-pt Bending Fixture Full Assembly.SLDASM
- Supplimentary Material/3-pt Bending/Manufacturing Plans/Solidworks Files & Drawings/91290A360.SLDPRT
- Supplimentary Material/3-pt Bending/Manufacturing Plans/Solidworks Files & Drawings/Base/
- Supplimentary Material/3-pt Bending/Manufacturing Plans/Solidworks Files & Drawings/Base/3-pt Bending Base.PDF
- Supplimentary Material/3-pt Bending/Manufacturing Plans/Solidworks Files & Drawings/Base/3-pt Bending Base.SLDDRW
- Supplimentary Material/3-pt Bending/Manufacturing Plans/Solidworks Files & Drawings/Base/3-pt Bending Base.SLDPRT
- Supplimentary Material/3-pt Bending/Manufacturing Plans/Solidworks Files & Drawings/Bending Anvil/
- Supplimentary Material/3-pt Bending/Manufacturing Plans/Solidworks Files & Drawings/Bending Anvil/3-pt Bending Anvil.PDF
- Supplimentary Material/3-pt Bending/Manufacturing Plans/Solidworks Files & Drawings/Bending Anvil/3-pt Bending Anvil.SLDDRW
- Supplimentary Material/3-pt Bending/Manufacturing Plans/Solidworks Files & Drawings/Bending Anvil/3-pt Bending Anvil.SLDPRT
- Supplimentary Material/3-pt Bending/Manufacturing Plans/Solidworks Files & Drawings/Supports/
- Supplimentary Material/3-pt Bending/Manufacturing Plans/Solidworks Files & Drawings/Supports/91251A542.SLDPRT
- Supplimentary Material/3-pt Bending/Manufacturing Plans/Solidworks Files & Drawings/Supports/91290A438 .SLDPRT
- Supplimentary Material/3-pt Bending/Manufacturing Plans/Solidworks Files & Drawings/Supports/SHNTU8_8 Tnuts.sldprt
- Supplimentary Material/3-pt Bending/Manufacturing Plans/Solidworks Files & Drawings/Supports/Small Support Head.PDF
- Supplimentary Material/3-pt Bending/Manufacturing Plans/Solidworks Files & Drawings/Supports/Small Support Head.SLDDRW
- Supplimentary Material/3-pt Bending/Manufacturing Plans/Solidworks Files & Drawings/Supports/Small Support Head.SLDPRT
- Supplimentary Material/3-pt Bending/Manufacturing Plans/Solidworks Files & Drawings/Supports/Support Assembly.SLDASM
- Supplimentary Material/3-pt Bending/Manufacturing Plans/Solidworks Files & Drawings/Supports/Support Base.PDF
- Supplimentary Material/3-pt Bending/Manufacturing Plans/Solidworks Files & Drawings/Supports/Support Base.SLDDRW
- Supplimentary Material/3-pt Bending/Manufacturing Plans/Solidworks Files & Drawings/Supports/Support Base.SLDPRT
- Supplimentary Material/3-pt Bending/Manufacturing Plans/Solidworks Files & Drawings/Supports/Support Head.PDF
- Supplimentary Material/3-pt Bending/Manufacturing Plans/Solidworks Files & Drawings/Supports/Support Head.SLDDRW
- Supplimentary Material/3-pt Bending/Manufacturing Plans/Solidworks Files & Drawings/Supports/Support Head.SLDPRT
- Supplimentary Material/Micro-3pt-Bending/
- Supplimentary Material/Micro-3pt-Bending/INSTRON Method/
- Supplimentary Material/Micro-3pt-Bending/INSTRON Method/Micro 3-pt Bending Method.im_flex
- Supplimentary Material/Micro-3pt-Bending/Manufacturing Plans/
- Supplimentary Material/Micro-3pt-Bending/Manufacturing Plans/Aluminum Extrusion.PDF
- Supplimentary Material/Micro-3pt-Bending/Manufacturing Plans/Micro-3pt Bending Fixture BOM.xlsx
- Supplimentary Material/Micro-3pt-Bending/Manufacturing Plans/Solidworks Files/
- Supplimentary Material/Micro-3pt-Bending/Manufacturing Plans/Solidworks Files/V1.2-VC/
- Supplimentary Material/Micro-3pt-Bending/Manufacturing Plans/Solidworks Files/V1.2-VC/Anvil V1.2.SLDPRT
- Supplimentary Material/Micro-3pt-Bending/Manufacturing Plans/Solidworks Files/V1.2-VC/Base V1.1.SLDPRT
- Supplimentary Material/Micro-3pt-Bending/Manufacturing Plans/Solidworks Files/V1.2-VC/Knife Edge V1.2.SLDPRT
- Supplimentary Material/Micro-3pt-Bending/Manufacturing Plans/Solidworks Files/V1.2-VC/Micro-3PT-Fixture Assem V1.2.SLDASM
- Supplimentary Material/Micro-3pt-Bending/Manufacturing Plans/STL Files/
- Supplimentary Material/Micro-3pt-Bending/Manufacturing Plans/STL Files/V1.2- VC/
- Supplimentary Material/Micro-3pt-Bending/Manufacturing Plans/STL Files/V1.2- VC/Anvil V1.2.STL
- Supplimentary Material/Micro-3pt-Bending/Manufacturing Plans/STL Files/V1.2- VC/Base V1.1.STL
- Supplimentary Material/Micro-3pt-Bending/Manufacturing Plans/STL Files/V1.2- VC/Knife Edge V1.2.STL
- Supplimentary Material/RPR/
- Supplimentary Material/RPR/INSTRON Method/
- Supplimentary Material/RPR/INSTRON Method/Rind Puncture Method.im_ccyclic
- Supplimentary Material/RPR/Manufacturing Plans/
- Supplimentary Material/RPR/Manufacturing Plans/Laser Sight/
- Supplimentary Material/RPR/Manufacturing Plans/Laser Sight/Laser Sight BOM.xlsx
- Supplimentary Material/RPR/Manufacturing Plans/Laser Sight/Solidworks Files/
- Supplimentary Material/RPR/Manufacturing Plans/Laser Sight/Solidworks Files/Battery Box Lid V1.1-PLA.SLDPRT
- Supplimentary Material/RPR/Manufacturing Plans/Laser Sight/Solidworks Files/Battery Box V1.1-PLA.SLDPRT
- Supplimentary Material/RPR/Manufacturing Plans/Laser Sight/Solidworks Files/Laser Clamp V1.1-PLA.SLDPRT
- Supplimentary Material/RPR/Manufacturing Plans/Laser Sight/Solidworks Files/Laser Sight Assem-PLA.SLDASM
- Supplimentary Material/RPR/Manufacturing Plans/Laser Sight/Solidworks Files/Laser Sight Base V1.1-PLA.SLDPRT
- Supplimentary Material/RPR/Manufacturing Plans/Laser Sight/Solidworks Files/Purchase Parts/
- Supplimentary Material/RPR/Manufacturing Plans/Laser Sight/Solidworks Files/Purchase Parts/90592A085_M3 X 0.5 Steel Hex Nut.SLDPRT
- Supplimentary Material/RPR/Manufacturing Plans/Laser Sight/Solidworks Files/Purchase Parts/91290A111_M3 X 0.5 Alloy Steel Socket Head Screw 6mm.SLDPRT
- Supplimentary Material/RPR/Manufacturing Plans/Laser Sight/Solidworks Files/Purchase Parts/91290A117_M3 X 0.5 Alloy Steel Socket Head Screw 12mm.SLDPRT
- Supplimentary Material/RPR/Manufacturing Plans/Laser Sight/Solidworks Files/Purchase Parts/91290A125_M3 X 0.5 Alloy Steel Socket Head Screw 25mm.SLDPRT
- Supplimentary Material/RPR/Manufacturing Plans/Laser Sight/Solidworks Files/Purchase Parts/91290A176_M4 X 0.7 Alloy Steel Socket Head Screw 25mm.SLDPRT
- Supplimentary Material/RPR/Manufacturing Plans/Laser Sight/Solidworks Files/RPR Platform V1.1.SLDPRT
- Supplimentary Material/RPR/Manufacturing Plans/Laser Sight/Solidworks Files/Swivel Clamp V1.1-PLA.SLDPRT
- Supplimentary Material/RPR/Manufacturing Plans/Laser Sight/Solidworks Files/Swivel V1.1-PLA.SLDPRT
- Supplimentary Material/RPR/Manufacturing Plans/Laser Sight/STL's/
- Supplimentary Material/RPR/Manufacturing Plans/Laser Sight/STL's/Battery Box Lid V1.1-PLA.STL
- Supplimentary Material/RPR/Manufacturing Plans/Laser Sight/STL's/Battery Box V1.1-PLA.STL
- Supplimentary Material/RPR/Manufacturing Plans/Laser Sight/STL's/Laser Clamp V1.1-PLA.STL
- Supplimentary Material/RPR/Manufacturing Plans/Laser Sight/STL's/Laser Sight Base V1.1-PLA.STL
- Supplimentary Material/RPR/Manufacturing Plans/Laser Sight/STL's/Swivel Clamp V1.1-PLA.STL
- Supplimentary Material/RPR/Manufacturing Plans/Laser Sight/STL's/Swivel V1.1-PLA.STL
- Supplimentary Material/RPR/Manufacturing Plans/Laser Sight/Wiring Diagram for Laser Sight.pdf
- Supplimentary Material/RPR/Manufacturing Plans/RPR Chuck/
- Supplimentary Material/RPR/Manufacturing Plans/RPR Chuck/Arbor.pdf
- Supplimentary Material/RPR/Manufacturing Plans/RPR Chuck/Arbor.SLDDRW
- Supplimentary Material/RPR/Manufacturing Plans/RPR Chuck/Arbor.SLDPRT
- Supplimentary Material/RPR/Manufacturing Plans/RPR Chuck/RPR 3- Jaw Chuck BOM.xlsx
- Supplimentary Material/RPR/Manufacturing Plans/RPR Needles/
- Supplimentary Material/RPR/Manufacturing Plans/RPR Needles/Material for Needles.docx
- Supplimentary Material/RPR/Manufacturing Plans/RPR Needles/Puncture Needle.pdf
- Supplimentary Material/RPR/Manufacturing Plans/RPR Platform/
- Supplimentary Material/RPR/Manufacturing Plans/RPR Platform/RPR Platform BOM.xlsx
- Supplimentary Material/RPR/Manufacturing Plans/RPR Platform/RPR Platform.pdf
- Supplimentary Material/RPR/Manufacturing Plans/RPR Platform/RPR Platform.SLDDRW
- Supplimentary Material/RPR/Manufacturing Plans/RPR Platform/RPR Platform.SLDPRT
- Supplimentary Material/RPR/Processing Files/
- Supplimentary Material/RPR/Processing Files/IPS_Code.m
