# Supplementary material for: Biomechanical phenotyping pipeline for stalk lodging resistance in maize
Source: MethodsX. 2024 Jan 9;12:102562. doi: 10.1016/j.mex.2024.102562 (PMC10825676; doi:10.1016/j.mex.2024.102562)
Supplement: Supplementary file 1 [file mmc1.zip › Supplimentary Material/3-pt Bending/Manufacturing Plans/3-pt-Bending Fixture BOM.xlsx]

## Sheet: Complete List of Parts
Part	QTY	Part Type
Base	1	Machined
Support Base	2	Machined
Support Head	2	Machined
Pre-Assembly Fitting Spring Nuts for 8 Series Aluminum Extrusions	4	Purchase
Alloy Steel Socket Head Screw, Black-Oxide, M8 x 1.25 mm Thread, 35 mm Long	4	Purchase
Black-Oxide Alloy Steel Socket Head Screw, 1/4"-20 Thread Size, 1" Long	4	Purchase
Alloy Steel Socket Head Screw Black-Oxide, M6 x 1 mm Thread, 100 mm Long	4	Purchase
Bending Anvil	1	Machined
Upper Adapter from INSTRON 2810-400 3-pt Bending Kit to attach to Bending Anvil and load cell	1	Purchase

## Sheet: Fabrication Parts
Part	Material	QTY
Base	Aluminum	1
Support Base	Aluminum	2
Support Head	Aluminum	2
Bending Anvil	Aluminum	1

## Sheet: Purchase Parts
Part	Details	QTY	Purchase Link
Pre-Assembly Fitting Spring Nuts for 8 Series Aluminum Extrusions	T-Nuts to fasten support base	4	https://us.misumi-ec.com/vona2/detail/110302256470/?HissuCode=SHNTU8-8&curSearch=%7b%22field%22%3a%22%40search%22%2c%22seriesCode%22%3a%22110302256470%22%2c%22innerCode%22%3a%22%22%2c%22sort%22%3a1%2c%22specSortFlag%22%3a0%2c%22allSpecFlag%22%3a0%2c%22page%22%3a1%2c%22pageSize%22%3a%2260%22%2c%2200000042748%22%3a%22e%22%2c%2200000042750%22%3a%22b%22%2c%2200000042744%22%3a%22b%22%2c%22jp000003045%…
M8 x 1.25 mm Thread, 35 mm Long	Fastens Support Legs w/ Tnuts-Alloy Steel Socket Head Screw, Black-Oxide	4	https://www.mcmaster.com/91290a438/
1/4"-20 Thread Size, 1" Long	Support Head Fasteners-Black-Oxide Alloy Steel Socket Head Screw,	4	https://www.mcmaster.com/91251A542/
M6 x 1 mm Thread, 100 mm Long	Fastens Base to INSTRON-Alloy Steel Socket Head Screw Black-Oxide,	4	https://www.mcmaster.com/91290A360/
Upper anvil to load cell adapter	from INSTRON 3-pt bending kit 2810-400	1	https://www.instron.com/en/products/testing-accessories/flexure-fixtures/three-point-bend-test-fixtures?_gl=1*qfawha*_up*MQ..&gclid=Cj0KCQjwldKmBhCCARIsAP-0rfwBihDOUXSDrIkB1wgRLXQ15RtU8FcpfZ8Pu4N4cYWH5xPk0KWtR6QaAgdgEALw_wcB

## Sheet:  Purchase Material
Part	Details	Material	QTY	Purchase Link
6061 Aluminum Extrusion Base	GFS8-100100-1219.5	6061 Aluminum	1	https://us.misumi-ec.com/vona2/detail/110302693970/?HissuCode=GFS8-100100-1219.5&PNSearch=GFS8-100100-1219.5&searchFlow=results2type&KWSearch=GFS8-100100-1219.5
3" Round Stock	3" x 12" Extruded Round 6061-T6	6061-T6 Aluminum	1	https://alcobrametals.com/product/3-6061-t6-extruded-round/
1.5" Round Stock	1.5" x 12" Extruded Round 6061-T6	6061-T6 Aluminum	1	https://alcobrametals.com/product/1-1-2-6061-t6-extruded-round/
