# Supplementary material for: Biomechanical phenotyping pipeline for stalk lodging resistance in maize
Source: MethodsX. 2024 Jan 9;12:102562. doi: 10.1016/j.mex.2024.102562 (PMC10825676; doi:10.1016/j.mex.2024.102562)
Supplement: Supplementary file 1 [file mmc1.zip › Supplimentary Material/Micro-3pt-Bending/Manufacturing Plans/Micro-3pt Bending Fixture BOM.xlsx]

## Sheet: Micro-3pt Bending Fixture BOM
Part	QTY	Part Type	Notes	Purchase Link
Anvil V1.2	1	3D-Printed		NA
Base V1.1	1	3D-Printed		NA
Knife Edge V1.2	1	3D-Printed	Attaches to the arbor of the Instron 3-pt bending fixture	NA
M6 X 1.0 SHCS 120mm	4	Purchase		https://www.mcmaster.com/screws/system-of-measurement~metric/thread-size~m6/thread-pitch~1-mm/length~120mm/head-type~socket/
M4 X 0.7 SHCS 6mm	6	Purchase		https://www.mcmaster.com/screws/system-of-measurement~metric/length~120mm/head-type~socket/thread-size~m4/thread-pitch~0-7-mm/length~6-mm/socket-head-profile~standard/
M4 X 0.7 Brass Heat Thread Inserts for Plastic	6	Purchase		https://www.amazon.com/M4x4-7mm-OD6-3mm-Inserts-Plastic-Staking/dp/B08T9TXS9S/ref=sr_1_3?keywords=heat-set+inserts+for+plastic+brass%2C+m4+x+0.7+mm&qid=1674184056&sprefix=M4+x+0.7+hea%2Caps%2C184&sr=8-3
100mm x 100mm x 1219.5mm Aluminum Extrusion	1	Purchase/Machined		https://us.misumi-ec.com/vona2/detail/110302693970/?PNSearch=GFS8-100100-1219.5&HissuCode=GFS8-100100-1219.5&searchFlow=suggest2products&Keyword=GFS8-100100-1219.5&curSearch=%7b%22field%22%3a%22%40search%22%2c%22seriesCode%22%3a%22110302693970%22%2c%22innerCode%22%3a%22%22%2c%22sort%22%3a1%2c%22specSortFlag%22%3a0%2c%22allSpecFlag%22%3a0%2c%22page%22%3a1%2c%22pageSize%22%3a%2260%22%2c%22000003327…
