# Supplementary material for: Biomechanical phenotyping pipeline for stalk lodging resistance in maize
Source: MethodsX. 2024 Jan 9;12:102562. doi: 10.1016/j.mex.2024.102562 (PMC10825676; doi:10.1016/j.mex.2024.102562)
Supplement: Supplementary file 1 [file mmc1.zip › Supplimentary Material/RPR/Manufacturing Plans/Laser Sight/Laser Sight BOM.xlsx]

## Sheet: Complete List of Parts
Part	QTY	Part Type
AA Battery Case	1	Purchase
Power Switch	1	Purchase
3 Way Wire Connector	1	Purchase
Quick Disconnects	4	Purchase
Lasers	2	Purchase
Laser Sight Base V1.1	1	3D Print
Battery Box V1.1	1	3D Print
Battery Box Lid V1.1	1	3D Print
Swivel V1.1	2	3D Print
Swivel Clamp V1.1	2	3D Print
Laser Clamp V1.1	2	3D Print
M3 X 0.5 SHCS 6mm	2	Purchase
M3 X 0.5 SHCS 12mm	2	Purchase
M3 X 0.5 SHCS 25mm	16	Purchase
M3 X 0.5 Nut	20	Purchase
M4 X 0.7 SHCS	4	Purchase

## Sheet: Fabrication Parts
Part	Material	QTY
Laser Sight Base V1.1	PLA	1
Battery Box V1.1	PLA	1
Battery Box Lid V1.1	PLA	1
Swivel V1.1	PLA	2
Swivel Clamp V1.1	PLA	2
Laser Clamp V1.1	PLA	2

## Sheet: Purchase Parts
Part	QTY Needed for Assembly	Price	Purchase QTY	Purchase Link
AA Battery Case	1	6.48	3	https://www.amazon.com/LAMPVPATH-Battery-Holder-Leads-Wires/dp/B07TB4HDYH/ref=sr_1_5?crid=GGRN0PFMGM64&keywords=battery+case+orum+3x2&qid=1662485621&sprefix=battery+case+orum+3x2%2Caps%2C108&sr=8-5
Power Switch	1	6.99	15	https://www.amazon.com/ZUPAYIPA-Solder-Rocker-Switch-Toggle/dp/B01N2U8PK0/ref=sr_1_19?crid=3H1KDLMZR6ZE1&keywords=square+power+switch+2+pin&qid=1662484430&sprefix=square+power+switch+2+pin%2Caps%2C115&sr=8-19
3 Way Wire Connector	1	10.99	12	Wire Connectors - Low Voltage T Tap Wire Connectors, 3 Way Wire Connector, T Type 2 Pin Solderless No Wire Stripping Required for LED Strip, Automotive Connection Fits 24-20 AWG 12 Pack - - Amazon.com
Quick Disconnects	4	7.99	12	Pluggable LED Wire Connectors, TYUMEN 12pcs 2 Pin 2 Way Universal Compact Wire Terminals, No Wire-Stripping Required, Toolless Spring Wire Connectors, Quick Splice Wire Wiring Connector for AWG 20-24: Amazon.com: Tools & Home Improvement
Lasers	2	7.97	2	https://www.amazon.com/Qiaoba-Laser-Diode-Module-Diodes/dp/B07L428BDG/ref=sr_1_96?crid=2IQP5Y08UP0D4&keywords=laser%2Bline&qid=1662485070&sprefix=laser%2Bline%2B%2Caps%2C123&sr=8-96&th=1
