# Supplementary material for: Biomechanical phenotyping pipeline for stalk lodging resistance in maize
Source: MethodsX. 2024 Jan 9;12:102562. doi: 10.1016/j.mex.2024.102562 (PMC10825676; doi:10.1016/j.mex.2024.102562)
Supplement: Supplementary file 1 [file mmc1.zip › Supplimentary Material/RPR/Manufacturing Plans/RPR Chuck/RPR 3- Jaw Chuck BOM.xlsx]

## Sheet: RPR Chuck BOM
Part	QTY	Part Type	Link to Purchase Part
Arbor	1	Machined-Aluminum	NA
3- Jaw Jacobs 1/16" to 1/2" Capacity- Threaded Mount 1/2"-20	1	Purchase	https://www.mscdirect.com/product/details/90905449
