# Supplementary material for: Biomechanical phenotyping pipeline for stalk lodging resistance in maize
Source: MethodsX. 2024 Jan 9;12:102562. doi: 10.1016/j.mex.2024.102562 (PMC10825676; doi:10.1016/j.mex.2024.102562)
Supplement: Supplementary file 1 [file mmc1.zip › Supplimentary Material/RPR/Manufacturing Plans/RPR Platform/RPR Platform BOM.xlsx]

## Sheet: RPR Platform BOM
Part	QTY	Part Type	Notes	Link to Purchase Part
RPR Platform	1	Machined-Aluminum		NA
M6 X 1.0 SHCS 95mm	1	Purchase	Bolt Head turned down to 0.373"	https://www.mcmaster.com/screws/system-of-measurement~metric/thread-size~m6/head-type~socket/length~95mm/
